# Supplementary material for: Sustained Epigenetic Reactivation in Fragile X Neurons with an RNA-Binding Small Molecule
Source: Genes (Basel). 2025 Feb 25;16(3):278. doi: 10.3390/genes16030278 (PMC11942054; doi:10.3390/genes16030278)
Supplement: Supplementary file 1 [file genes-16-00278-s001.zip]

Archive with 1 entries (1 files):
- genes-3463055-supplementary.pdf
